# Supplementary material for: Influence of Different Selenium Biofortification Methods on Structural Features and Antioxidant Bioactivities of Pleurotus geesteranus Polysaccharides
Source: Foods. 2026 May 9;15(10):1660. doi: 10.3390/foods15101660 (PMC13205982; doi:10.3390/foods15101660)
Supplement: Supplementary file 1 [file foods-15-01660-s001.zip]

Archive with 1 entries (1 files):
- foods-4277031-supplementary.pdf
